# Supplementary material for: Optimized LC-MS/MS Method for the Detection of ppCCK(21–44): A Surrogate to Monitor Human Cholecystokinin Secretion
Source: J Proteome Res. 2023 Aug 17;22(9):2950–8. doi: 10.1021/acs.jproteome.3c00272 (PMC10476265; doi:10.1021/acs.jproteome.3c00272)
Supplement: Supplementary file 2 — pr3c00272_si_002.xlsx [file pr3c00272_si_002.xlsx]

## Sheet: Organoid secretion data 1
Quantify Compound Summary Report
Printed Tue Sep 14 16:18:30 2021
Compound 1: CCK 21-44
	#	Name	Type	Sample Text	Std. Conc	RT	Area	IS Area	Response	Primary Flags	Conc.
1	1	210913-03		25 eq		3.26	25.838			bb	22
2	2	210913-04		3D FSK Secretion 1		3.11	278.386			MM	21.8
3	3	210913-05		Blank		3.26	1.22			bb
4	4	210913-06		Blank		3.28	0.08			bb
5	5	210913-07	Standard	B 1	1	3.22	5.975			MMX	2.26643
6	6	210913-08	Standard	B 5	5	3.22	39.43			MM	5.50696
7	7	210913-09	Standard	B 10	10	3.22	124.582			bb	9.61958
8	8	210913-10	Standard	B 25	25	3.26	317.538			MM	26.6407
9	9	210913-11	Standard	50	50	3.22	462.286			MM	39.9366
10	10	210913-12	Standard	B 100	100	3.24	1655.54			MM	108.844
11	11	210913-13	Standard	B 200	200	3.25	2877.47			bb	200.488
12	12	210913-14	Standard	B 500	500	3.24	7308.78			bb	498.96
13	13	210913-15		Blank		3.27	0.547			bb
14	14	210913-16		Blank		3.26	0.729			bb
15	15	210913-17		3D Basal Secretion 1		3.18	170.284			MM	9.21682
16	16	210913-18		3D Basal Secretion 2		3.18	181.186			MM	10.7812
17	17	210913-19		3D FSK Secretion 1		3.11	621.655			MM	37.5281
18	18	210913-20		3D FSK Secretion 2		3.1	610.519			MM	38.2356
19	19	210913-21		2D Basal Secretion 1		3.14	750.786			MM	47.4031
20	20	210913-22		2D Basal Secretion 2		3.13	692.83			MM	48.0191
21	21	210913-23		2D FSK Secretion 1		3.12	2105.74			MM	131.56
22	22	210913-24		2D FSK Secretion 2		3.14	2074.1			MM	135.166
23	23	210913-25		3D Basal Lysate 1		3.14	10296.1			MM	624.613
24	24	210913-26		3D Basal Lysate 2		3.16	9660.47			bb	589.447
25	25	210913-27		3D FSK Lysate1		3.12	4643.91			MM	289.38
26	26	210913-28		3D FSK Lysate 2		3.13	4830.87			MM	290.61
27	27	210913-29		2D Basal Lysate 1		3.15	628.078			bb	38.979
28	28	210913-30		2D Basal Lysate 2		3.14	532.86			MM	44.4279
29	29	210913-31		2D FSK Lysate 1		3.16	1123.52			MM	68.674
30	30	210913-32		2D FSK Lysate 2		3.14	1109.8			MM	68.9506
31	31	210913-33		Blank		3.21	1.112			bb
Compound 2: CCK8 nonsulph +ve 1
	#	Name	Type	Sample Text	Std. Conc	RT	Area	IS Area	Response	Primary Flags	Conc.
1	1	210913-03		25 eq		3.52	3.767			bbI
2	2	210913-04		3D FSK Secretion 1
3	3	210913-05		Blank
4	4	210913-06		Blank		3.58	13.839			bbI
5	5	210913-07	Standard	B 1	1	3.58	24.163			MMX	0.291276
6	6	210913-08	Standard	B 5	5	3.59	61.0954			MMX	4.61095
7	7	210913-09	Standard	B 10	10	3.56	82.945			MMX	7.4
8	8	210913-10	Standard	B 25	25	3.58	172.242			MM	20.2426
9	9	210913-11	Standard	B 50	50	3.6	280.09			MM	42.601
10	10	210913-12	Standard	B 100	100	3.59	589.627			MM	106.772
11	11	210913-13	Standard	B 200	200	3.6	1183.44			MM	229.879
12	12	210913-14	Standard	B 500	500	3.58	2428.11			bb	487.917
13	13	210913-15		Blank		3.58	2.709			bbI
14	14	210913-16		Blank		3.54	10.03			bbI
15	15	210913-17		3D Basal Secretion 1		3.6	27.513			MMI	0.6
16	16	210913-18		3D Basal Secretion 2		3.6	26.931			MMI	0.5
17	17	210913-19		3D FSK Secretion 1		3.52	51.529			MM	2.4
18	18	210913-20		3D FSK Secretion 2		3.58	37.715			MMI	0.9
19	19	210913-21		2D Basal Secretion 1		3.58	47.125			MM	1.5
20	20	210913-22		2D Basal Secretion 2		3.6	52.521			MM	2.6
21	21	210913-23		2D FSK Secretion 1		3.61	194.639			MM	24.8858
22	22	210913-24		2D FSK Secretion 2		3.62	288.062			MM	44.2537
23	23	210913-25		3D Basal Lysate 1		3.62	3144.89			MM	636.513
24	24	210913-26		3D Basal Lysate 2		3.61	2878.58			MM	581.305
25	25	210913-27		3D FSK Lysate1		3.59	1503.46			MM	296.223
26	26	210913-28		3D FSK Lysate 2		3.61	1816.55			MM	361.131
27	27	210913-29		2D Basal Lysate 1		3.59	412.227			bb	69.9948
28	28	210913-30		2D Basal Lysate 2		3.57	553.463			bb	110.623
29	29	210913-31		2D FSK Lysate 1		3.56	593.485			bb	111.989
30	30	210913-32		2D FSK Lysate 2		3.61	534.224			MM	95.2865
31	31	210913-33		Blank

## Sheet: Organoid secretion data 2
Quantify Compound Summary Report
Printed Wed Sep 22 12:32:05 2021
Compound 1: CCK 21-44
	#	Name	Type	Sample Text	Std. Conc	RT	Area	IS Area	Response	Primary Flags	Conc.
1	1	210921-01		25 eq		3.28	263.679			MM	13.2
2	2	210921-02		FSK Secretion 1		3.23	2397.64			bb	104.5
3	3	210921-03		Blank
4	4	210921-04		Blank		3.26	2.388			bb
5	5	210921-05	Standard	B 5	5	3.24	76.172			bb	5.2
6	6	210921-06	Standard	B 10	10	3.29	193.623			MM	10.2
7	7	210921-07	Standard	B 25	25	3.27	474.028			MM	25.2152
8	8	210921-08	Standard	B 40	40	3.21	722.873			bb	34.0223
9	9	210921-09	Standard	B 50	50	3.27	947.19			MM	44.1142
10	10	210921-10	Standard	B 100	100	3.28	2564.62			MM	109.203
11	11	210921-11	Standard	B 200	200	3.25	5132.76			MM	192.17
12	12	210921-12	Standard	B 500	500	3.22	13477.1			bb	502.231
13	13	210921-13		Blank		3.26	7.622			bb
14	14	210921-14		Blank
15	15	210921-15		2D Basal Secretion pool 1		3.16	600.165			MM	25.188
16	16	210921-16		2D Basal Secretion pool 2		3.15	746.604			MM	25.9888
17	17	210921-17		2D FSK Secretion pool 1		3.19	2965.71			bb	100.849
18	18	210921-18		2D FSK Secretion pool 2		3.13	3012.52			MM	97.0242
19	19	210921-19		2D Basal Lysate 1 1		3.15	3566.12			MM	128.226
20	20	210921-20		2D Basal Lysate 1 2		3.14	3646.54			MM	126.864
21	21	210921-21		2D Basal Lysate 2 1		3.17	3616.66			bb	126.22
22	22	210921-22		2D Basal Lysate 2 2		3.17	3876.92			MM	134.793
23	23	210921-23		2D FSK Lysate 1 1		3.15	3186.76			bb	112.65
24	24	210921-24		2D FSK Lysate 1 2		3.16	3377.7			bb	112.586
25	25	210921-25		2D FSK Lysate 2 1		3.18	3954.28			MM	131.94
26	26	210921-26		2D FSK Lysate 2 2		3.16	3980.63			bb	126.742
27	27	210921-27		Blank		3.25	2.859			bb	6.44136
Compound 2: CCK8 nonsulph +ve 1
	#	Name	Type	Sample Text	Std. Conc	RT	Area	IS Area	Response	Primary Flags	Conc.
1	1	210921-01		25 eq		3.5	51.961			bb	10.4
2	2	210921-02		FSK Secretion 1		3.55	292.442			bb	41.9
3	3	210921-03		Blank		3.5	38.374			bb	8.6
4	4	210921-04		Blank
5	5	210921-05	Standard	B 5	5	3.55	81.765			bbX	4.3
6	6	210921-06	Standard	B 10	10	3.53	137.143			bbX	11.5
7	7	210921-07	Standard	B 25	25	3.54	186.057			MM	21.3137
8	8	210921-08	Standard	B 40	40	3.52	228.003			MM	35.9125
9	9	210921-09	Standard	B 50	50	3.61	298.865			MM	49.0677
10	10	210921-10	Standard	B 100	100	3.62	912.064			MM	115.293
11	11	210921-11	Standard	B 200	200	3.57	1522.25			bb	193.12
12	12	210921-12	Standard	B 500	500	3.58	3571.41			bb	500.308
13	13	210921-13		Blank		3.55	7.479			bb
14	14	210921-14		Blank		3.55	4.222			bb
15	15	210921-15		2D Basal Secretion pool 1		3.57	319.529			MM	26.6809
16	16	210921-16		2D Basal Secretion pool 2		3.52	316.681			MM	17.5276
17	17	210921-17		2D FSK Secretion pool 1		3.58	656.973			MM	52.3446
18	18	210921-18		2D FSK Secretion pool 2		3.56	782.114			MM	73.5945
19	19	210921-19		2D Basal Lysate 1 1		3.61	1137.7			MM	179.042
20	20	210921-20		2D Basal Lysate 1 2		3.54	1117.37			MM	179.308
21	21	210921-21		2D Basal Lysate 2 1		3.66	1155.37			MM	191.556
22	22	210921-22		2D Basal Lysate 2 2		3.53	1259.05			bb	177.114
23	23	210921-23		2D FSK Lysate 1 1		3.61	620.278			MM	146.596
24	24	210921-24		2D FSK Lysate 1 2		3.63	862.914			MM	161.938
25	25	210921-25		2D FSK Lysate 2 1		3.62	1167.61			MM	188.907
26	26	210921-26		2D FSK Lysate 2 2		3.67	1038.81			MM	157.487
27	27	210921-27		Blank		3.55	18.541			bb

## Sheet: Organoid secretion data 3
Quantify Compound Summary Report
Printed Thu Dec 23 16:37:08 2021
Compound 1: CCK 21-44
	#	Name	Type	Sample Text	Std. Conc	RT	Area	IS Area	Response	Primary Flags	Conc.
1	1	211029-01		25 eq		3.22	77.004			MM	7.6
2	2	211029-02		FSK Secretion 1		3.16	3202.79			MM	277.5
3	3	211029-03		Blank		3.25	7.964			bb
4	4	211029-04		Blank		3.23	4.525			bb
5	5	211029-05	Standard	B 5	5	3.26	43.294			MM	4.7
6	6	211029-06	Standard	B 10	10	3.27	125.108			MM	9.66499
7	7	211029-07	Standard	B 25	25	3.27	268.156			bb	25.5296
8	8	211029-08	Standard	B 40	40	3.26	387.275			bb	32.7092
9	9	211029-09	Standard	B 50	50	3.26	540.158			bb	38.8916
10	10	211029-10	Standard	B 100	100	3.21	1422.4			bb	127.293
11	11	211029-11	Standard	B 200	200	3.24	2216.12			bb	191.163
12	12	211029-12	Standard	B 500	500	3.22	5315.35			bb	499.754
13	13	211029-13		Blank		3.31	6.382			bb
14	14	211029-14		Blank		3.29	38.204			bb
15	15	211029-15		2D Basal Secretion pool 1		3.06	1530.09			MM	125.636
16	16	211029-16		2D Basal Secretion pool 2		3.13	1867.07			MM	150.62
17	17	211029-17		2D FSK Secretion pool 1		3.14	6128.82			MM	465.698
18	18	211029-18		2D FSK Secretion pool 2		3.13	6156.39			MM	471.143
19	19	211029-19		2D Basal Lysate 1 1		3.09	7266.14			MM	610.307
20	20	211029-20		2D Basal Lysate 1 2		3.14	7916.35			MM	653.409
21	21	211029-21		2D Basal Lysate 2 1		3.1	6645.31			MM	545.414
22	22	211029-22		2D Basal Lysate 2 2		3.15	6629.15			MM	519.008
23	23	211029-23		2D Basal Lysate 3 1		3.13	10511.7			MM	855.147
24	24	211029-24		2D Basal Lysate 3 2		3.16	11138			bb	879.474
25	25	211029-25		2D FSK Lysate 1 1		3.08	6569.05			MM	516.71
26	26	211029-26		2D FSK Lysate 1 2		3.07	6529.98			MM	519.825
27	27	211029-27		2D FSK Lysate 2 1		3.07	6572.29			MM	522.017
28	28	211029-28		2D FSK Lysate 2 2		3.07	6686.22			MM	525.018
29	29	211029-29		Blank		3.28	40.169			bb
Compound 2: CCK8 nonsulph +ve 1
	#	Name	Type	Sample Text	Std. Conc	RT	Area	IS Area	Response	Primary Flags	Conc.
1	1	211029-01		25 eq
2	2	211029-02		FSK Secretion 1		3.56	189.1			bb	10.7
3	3	211029-03		Blank
4	4	211029-04		Blank
5	5	211029-05	Standard	B 5	5	3.37	150.743			MMX	6.6
6	6	211029-06	Standard	B 10	10	3.38	185.028			MM	10.3
7	7	211029-07	Standard	B 25	25	3.39	352.847			MM	28.3
8	8	211029-08	Standard	B 40	40	3.37	332.636			MM	26.1
9	9	211029-09	Standard	B 50	50	3.36	524.379			MM	46.6
10	10	211029-10	Standard	B 100	100	3.31	1141.99			MM	112.6
11	11	211029-11	Standard	B 200	200	3.34	2082.01			MM	213.2
12	12	211029-12	Standard	B 500	500	3.32	5052.69			MM	530.9
13	13	211029-13		Blank
14	14	211029-14		Blank		3.49	25.52			bbI
15	15	211029-15		2D Basal Secretion pool 1		3.16	6342.95			MM	668.8
16	16	211029-16		2D Basal Secretion pool 2		3.25	12606.8			MM	1338.7
17	17	211029-17		2D FSK Secretion pool 1		3.26	8700.02			MM	920.9
18	18	211029-18		2D FSK Secretion pool 2		3.22	6571.25			MM	693.2
19	19	211029-19		2D Basal Lysate 1 1		3.29	4069.92			MM	425.8
20	20	211029-20		2D Basal Lysate 1 2		3.39	5201.31			MM	546.7
21	21	211029-21		2D Basal Lysate 2 1		3.34	4167.5			MM	436.2
22	22	211029-22		2D Basal Lysate 2 2		3.36	3495.43			MM	364.3
23	23	211029-23		2D Basal Lysate 3 1		3.31	5661.96			MM	596
24	24	211029-24		2D Basal Lysate 3 2		3.35	5475.83			MM	576.1
25	25	211029-25		2D FSK Lysate 1 1		3.28	3978.51			MM	416
26	26	211029-26		2D FSK Lysate 1 2		3.25	3124.57			MM	324.7
27	27	211029-27		2D FSK Lysate 2 1		3.38	3444.62			MM	358.9
28	28	211029-28		2D FSK Lysate 2 2		3.4	4176.75			MM	437.2
29	29	211029-29		Blank

## Sheet: CCK21-44 and CCK8 P+A Buffer
Quantify Compound Summary Report
Printed Fri Apr 01 15:53:47 2022
Compound 2: CCK 21-44
	#	Name	Type	Sample Text	Std. Conc	RT	Area	IS Area	Response	Primary Flags	Conc.
1	1	220330-15		Zero		7.24	6620.03	5177.05		MM
2	2	220330-16		STD 25		7.27	3961.71	7776.61		MM	20.5
3	3	220330-17		STD 40		7.28	5646.67	13293.5		bb	37.7898
4	4	220330-18		STD 60		7.25	7227.91	3433.91		bb	57.1887
5	5	220330-19		STD 100		7.22	12549.5	7345.61		bb	82.1736
6	6	220330-20		STD 120		7.25	14567.4	3876.53		bb	153.181
7	7	220330-21		STD 150		7.23	18786.7	4006.52		bb	117.874
8	8	220330-22		STD 200		7.24	45828	3806.97		bb	199.28
9	9	220330-23		STD 500		7.25	101079	4388.72		bb	446.379
10	10	220330-24		Blank				218.285		bb
11	11	220330-25		Blank				177.682		bb
12	12	220330-26		B QC 25		7.27	3243.61	6101.03		bb	26.8475
13	13	220330-27		B QC 25		7.24	3337.61	7268.79		MM	27.6578
14	14	220330-28		B QC 25		7.26	2346.07	6683.81		MM	22.1828
15	15	220330-29		B QC 25		7.24	3081.43	7856.26		bb	25.2
16	16	220330-30		B QC 25		7.25	3170.72	4709.75		bb	25.5
17	17	220330-31		B QC 25		7.24	3292.27	5173.47		bb	26.8
18	18	220330-32		B QC 50		7.27	4007.53	4877.75		bb	48.8202
19	19	220330-33		B QC 50		7.29	4121.55	4215.34		bb	50.3278
20	20	220330-34		B QC 50		7.24	4113.17	3567.49		bb	50.2169
21	21	220330-35		B QC 50		7.25	4567.66	3723.91		bb	61.8222
22	22	220330-36		B QC 100		7.25	7837.88	4543.65		bb	120.697
23	23	220330-37		B QC 100		7.24	9169.48	4009.57		bb	90.7
24	24	220330-38		B QC 100		7.25	9969.57	4156.29		MM	82.7858
25	25	220330-39		B QC 100		7.25556	9661.45	4036.04		MM	112.633
26	26	220330-40		B QC 400		7.25333	82437	4006.16		bb	357.759
27	27	220330-41		B QC 400		7.25444	82621.8	4079.27		bb	371.625
28	28	220330-42		B QC 400		7.25222	84514.9	4138.5		bb	425.981
29	29	220330-43		B QC 400		7.25333	85710.9	4070.97		bb	485.96
Compound 2: CCK8 nonsulph +ve 1
	#	Name	Type	Sample Text	Std. Conc	RT	Area	IS Area	Response	Primary Flags	Conc.
1	1	220330-15		Zero		10.96	77.714	5177.05		bb
2	2	220330-16		STD 25		10.91	20.421	7776.61		bb	19.65
3	3	220330-17		STD 40		11.06	31.301	13293.5		bb	28.5426
4	4	220330-18		STD 60		11.01	58.009	3433.91		bb	60.151
5	5	220330-19		STD 100		10.97	152.815	7345.61		bb	97.4
6	6	220330-20		STD 120		10.96	35.058	3876.53		bb	124.259
7	7	220330-21		STD 150		11.02	313.661	4006.52		bb	150.471
8	8	220330-22		STD 200		11.05	748.379	3806.97		bb	280.16
9	9	220330-23		STD 500		11.07	1863.09	4388.72		MM	476.995
10	10	220330-24		Blank				218.285		bb
11	11	220330-25		Blank				177.682		bb
12	12	220330-26		B QC 25		11.08	39.34	6101.03		bb	25.7394
13	13	220330-27		B QC 25		11.1	42.016	7268.79		bb	24.0082
14	14	220330-28		B QC 25		10.99	36.016	6683.81		MM	24.8134
15	15	220330-29		B QC 25		11.09	44.945	7856.26		bb	26.5239
16	16	220330-30		B QC 25		11.12	28.549	4709.75		bb	20.6216
17	17	220330-31		B QC 25		11.1	26.323	5173.47		bb	18.5674
18	18	220330-32		B QC 50		11.04	74.945	4877.75		bb	39.9
19	19	220330-33		B QC 50		11.1	68.549	4215.34		MM	41.1
20	20	220330-34		B QC 50		11.08	66.323	3567.49		bb	42.9
21	21	220330-35		B QC 50		11.1	64.287	3723.91		MM	43.0646
22	22	220330-36		B QC 100		11.08	143.482	4543.65		MM	94.1911
23	23	220330-37		B QC 100		11.07	150.002	4009.57		MM	95.7583
24	24	220330-38		B QC 100		10.95	185.305	4156.29		bb	121.212
25	25	220330-39		B QC 100		11.09	191.156	4036.04		bb	124.151
26	26	220330-40		B QC 400		11.12	475.281	4006.16		bb	397.894
27	27	220330-41		B QC 400		11.1	472.045	4079.27		bb	392.846
28	28	220330-42		B QC 400		11.04	494.081	4138.5		MM	404.43
29	29	220330-43		B QC 400		11.1	446.175	4070.97		bb	352.734

## Sheet: Recovery experiment
Quantify Compound Summary Report
Printed Mon Apr 04 15:41:42 2022
Compound 1: CCK 21-44
	#	Name	Type	Sample Text	Std. Conc	RT	Area	IS Area	Response	Primary Flags	Conc
1	1	220331-01		SST other well		7.25	1497.73	343320		bb
2	2	220331-02		SST		7.27	712.053	371.721		bb
3	3	220331-03		Blank		7.24	1879.53	337.412		bb
4	4	220331-04		Zero		7.22	1774.18	1.1439e+06		MM
5	5	220331-05		STD 20		7.23	7227.91	7776.61		MM	15.81
6	6	220331-06		STD 50		7.24	14567.4	13293.5		MM	37.7963
7	7	220331-07		STD 100		7.24	18786.7	3433.91		MM	107.514
8	8	220331-08		STD 200		7.26	45828	7345.61		MM	240.529
9	9	220331-09		STD 500		7.24	101107	3876.53		MM	501.764
10	10	220331-10		STD 1000		7.23	340460	4006.52		MM	930.695
11	11	220331-11		STD 2000		7.22	702351	3806.97		MM	2153.85
12	12	220331-12		STD 5000		7.22	1543512	4388.72		MM	4527.28
13	13	220331-13		Blank		7.24	1951.5	218.285		bb
14	14	220331-14		Blank		7.24	2487.09	177.682		bb
15	15	220331-15		QC 60		7.25	9698.87	6101.03		MM	58.6
16	16	220331-16		QC 60		7.29	11319.7	7268.79		MM	41.115
17	17	220331-17		QC 60		7.27	11995	6683.81		MM	52.6
18	18	220331-18		QC 60		7.25	10548.6	7856.26		MM	40.53
19	19	220331-19		QC 500		7.23	97519.7	4709.75		MM	414.966
20	20	220331-20		QC 500		7.22	100323	5173.47		MM	460.567
21	21	220331-21		QC 500		7.22	98283.6	4877.75		MM	480.727
22	22	220331-22		QC 500		7.22	108188	4215.34		MM	393.356
23	23	220331-23		Rec QC 416		7.21	361597	16.445		bb
24	24	220331-24		Rec QC 416		7.21	348730	190.224		bb
25	25	220331-25		Rec QC 416		7.22	386680	75.178		bb
26	26	220331-26		Rec QC 416		7.22	384136	129.992		bb
27	27	220331-27		ME QC 416		7.22	409540	31.179		bb
28	28	220331-28		ME QC 416		7.22	375211	236.956		bb
29	29	220331-29		ME QC 416		7.23	488783	664.526		bb
30	30	220331-30		ME QC 416		7.22	478923	517.33		bb
31	31	220331-31		QC 3750		7.22	55313.6	3567.49		bb	2698.83
32	32	220331-32		QC 3750		7.22	50336.3	3723.91		MM	2964.6
33	33	220331-33		QC 3750		7.22	75197.1	4543.65		MM	2819.94
34	34	220331-34		QC 3750		7.2	84075.1	4009.57		MM	3336.05
35	35	220331-35		Blank		7.19	1412.82	625.83		MM
36	36	220331-36		CCK mix soln		7.21	23961932	4643464		bb
Compound 2: CCK8 nonsulph +ve 1
	#	Name	Type	Sample Text	Std. Conc	RT	Area	IS Area	Response	Primary Flags	Conc
1	1	220331-01		SST other well				343320
2	2	220331-02		SST		11.09	84.521	371.721		bb
3	3	220331-03		Blank		10.97	173.903	337.412		bb
4	4	220331-04		Zero				1.1439e+06
5	5	220331-05		STD 20		11.05	166.09	7776.61		bb
6	6	220331-06		STD 50		10.99	246.11	13293.5		bb
7	7	220331-07		STD 100		11.11	313.661	3433.91		bb
8	8	220331-08		STD 200		11.07	748.379	7345.61		bb
9	9	220331-09		STD 500		10.99	1866.09	3876.53		bb
10	10	220331-10		STD 1000		11.04	3978.97	4006.52		bb
11	11	220331-11		STD 2000		10.96	8443.84	3806.97		MM
12	12	220331-12		STD 5000		10.97	17629.5	4388.72		MM
13	13	220331-13		Blank		11.09	714.395	218.285		bb
14	14	220331-14		Blank				177.682
15	15	220331-15		QC 60		11.08	211.144	6101.03		bb
16	16	220331-16		QC 60		10.96	248.03	7268.79		bb
17	17	220331-17		QC 60		10.91	233.135	6683.81		bb
18	18	220331-18		QC 60				7856.26
19	19	220331-19		QC 500		10.96	1960.05	4709.75		MM
20	20	220331-20		QC 500		10.99	1714.28	5173.47		bb
21	21	220331-21		QC 500		10.88	1856.82	4877.75		MM
22	22	220331-22		QC 500		11.06	1921.21	4215.34		MM
23	23	220331-23		Rec QC 416		10.94	10330.8	16.445		bb
24	24	220331-24		Rec QC 416		10.95	9623.07	190.224		bb
25	25	220331-25		Rec QC 416		10.96	8578.44	75.178		bb
26	26	220331-26		Rec QC 416		10.96	8519.09	129.992		MM
27	27	220331-27		ME QC 416		10.99	11071.8	31.179		bb
28	28	220331-28		ME QC 416		11.01	7774.51	236.956		bb
29	29	220331-29		ME QC 416		10.99	10776.4	664.526		bb
30	30	220331-30		ME QC 416		10.99	11590.9	517.33		MM
31	31	220331-31		QC 3750		10.98	29726.2	3567.49		bb
32	32	220331-32		QC 3750		10.97	24838.1	3723.91		MM
33	33	220331-33		QC 3750		10.93	33492.2	4543.65		MM
34	34	220331-34		QC 3750		10.93	24991.5	4009.57		MM
35	35	220331-35		Blank		11.04	600.426	625.83		bb
36	36	220331-36		CCK mix soln		11.03	4772.1	4643464		bb

## Sheet: CCK21-44 P+A in plasma
Quantify Compound Summary Report
Printed Fri May 20 11:10:36 2022
Compound 1: CCK21-44
	#	Name	Type	Sample Text	Std. Conc	RT	Area	IS Area	Response	S/N	Primary Flags	Conc.
1	1	220517-02		Blank				646.993
2	2	220517-03		Zero		7.96	276.592	6495035	0	11.805	MM
3	3	220517-04		1		8.03	9493.42	9051079	0.001	147.757	MM	0.896077
4	4	220517-05		5		8.04	52576.2	9703859	0.005	379.655	bb	4.74899
5	5	220517-06		7.5		8.04	46545.2	6.76065e+06	0.007	746.412	bb	6.04234
6	6	220517-07		10		8.03	79656.9	6984109	0.011	706.981	bb	10.0289
7	7	220517-08		25		8.02	170782	5899144	0.029	2021.81	bb	25.5005
8	8	220517-09		50		8.02	346873	6.86874e+06	0.051	5764.54	bb	44.5039
9	9	220517-10		100		8.04	934887	8645301	0.108	4453.71	bb	95.3311
10	10	220517-11		200		7.71	495525	2.43048e+06	0.204	184.066	MM	179.759
11	11	220517-12		Blank				139.576
12	12	220517-13		Blank		8.34	9.423	865.492	0.011	2.083	bb
13	13	220517-14		QC 1		7.79	211.271	244093	0.001	9.4	MM	0.734403
14	14	220517-15		QC 1		7.99	10073.3	8593474	0.001	155.06	bb	1.00484
15	15	220517-16		QC 1		7.97	7436.88	6.68271e+06	0.001	163.8	bb	0.952499
16	16	220517-17		QC 1		7.8	306.403	295145	0.001	11.272	MM	0.886616
17	17	220517-18		QC 1		7.98	7264.89	7.00009e+06	0.001	90.708	bb	0.886338
18	18	220517-19		QC 1		7.99	6475.57	5.75993e+06	0.001	199.017	bb	0.962544
19	19	220517-20		QC 3		7.97	20116.6	7076200	0.003	220.733	MM	2.47807
20	20	220517-21		QC 3		8	13733.2	5.31581e+06	0.003	255.443	bb	2.24933
21	21	220517-22		QC 3		7.96	25649.6	8.23426e+06	0.003	408.123	MM	2.71805
22	22	220517-23		QC 3		7.98	23582.7	8.16769e+06	0.003	301.234	bb	2.51728
23	23	220517-24		QC 3		7.99	20156.9	7214721	0.003	262.589	bb	2.43487
24	24	220517-25		QC 3		7.98	24441	8434770	0.003	443.46	bb	2.52639
25	25	220517-26		QC 15		7.97	151304	9653954	0.016	2375.91	bb	13.7919
26	26	220517-27		QC 15		7.97	127059	8378981	0.015	1596.73	bb	13.3433
27	27	220517-28		QC 15		7.96	126465	8419665	0.015	1424.37	bb	13.2165
28	28	220517-29		QC 15		7.97	137889	8.31338e+06	0.017	1378.85	bb	14.5975
29	29	220517-30		QC 15		7.97	136163	8600382	0.016	2145.4	bb	13.9325
30	30	220517-31		QC 15		7.97	145871	8972340	0.016	183.798	bb	14.3079
31	31	220517-32		QC 150		7.96	720757	4.11196e+06	0.175	9277.58	bb	154.542
32	32	220517-33		QC 150		7.95	1.23853e+06	6.89222e+06	0.18	12879.8	bb	158.437
33	33	220517-34		QC 150		7.94	1.49125e+06	8192089	0.182	11773.1	bb	160.496
34	34	220517-35		QC 150		7.97	848796	4739548	0.179	11577.1	bb	157.897
35	35	220517-36		QC 150		7.96	1.33503e+06	7139007	0.187	19598.1	bb	164.879
36	36	220517-37		QC 150		7.95	1.69854e+06	9152117	0.186	9705.06	bb	163.63
37	37	220517-38		Blank		8.26	21.71	166.553	0.13	3.015	bb
38	38	220517-39		Blank		7.99	275.235	92.719	2.968	6.062	bb
39	39	220517-40		Zero		8.09	38.66	8012304	0	2.906	bb
40	40	220517-41		1		7.95	10509.7	8226723	0.001	146.622	bb	1.09769
41	41	220517-42		5		7.95	59450.8	9454694	0.006	559.981	bb	5.51609
42	42	220517-43		7.5		7.95	55421.7	6820778	0.008	168.595	bb	7.13642
43	43	220517-44		10		7.95	107719	7647932	0.014	1170.06	bb	12.3915
44	44	220517-45		25		7.94	203589	6186577	0.033	3539.84	bb	28.9907
45	45	220517-46		50		7.95	378457	6.69465e+06	0.057	1752.25	bb	49.8223
46	46	220517-47		100		7.95	999880	8275281	0.121	11749.5	bb	106.521
47	47	220517-48		200		7.93	1.84661e+06	8336710	0.222	1772.56	bb	195.3
48	48	220517-49		Blank		8.06	35.298	65.193	0.541	3.46	bb

## Sheet: Samples 1-5 21-44 plasma quant
Quantify Compound Summary Report
Printed Mon Nov 21 11:47:53 2022
Compound 1: CCK21-44
	#	Name	Type	Sample Text	Std. Conc	RT	Area	IS Area	Response	Primary Flags	Conc
1	1	221118-06		Blank		5.52	10.086	36.069		bb
2	2	221118-07		Zero		5.67	520.953	285575		MM
3	3	221118-08	Standard	STD 2	2	5.71	211.481	137347		MM	2.42593
4	4	221118-09	Standard	STD 5	5	5.63	442.174	245933		MM	5.68338
5	5	221118-10	Standard	STD 7.5	7.5	5.63	248.991	193693		MMI	6.11261
6	6	221118-11	Standard	STD 10	10	5.66	341.814	197133		MM	8.482
7	7	221118-12	Standard	STD 25	25	5.69	290.725	189131		MM	33.7774
8	8	221118-13	Standard	STD 50	50	5.76	456.758	198196		MM	65.1004
9	9	221118-14	Standard	STD 100	100	5.75	606.002	210630		MM	105.77
10	10	221118-15	Standard	STD 200	200	5.77	864.604	175429		MM	176.241
11	11	221118-16		Blank		5.52	21.493	35.53		bb
12	12	221118-17		Blank		5.59	10.579			bb
13	13	221118-18		Sub 04 Fast 0 min		5.74	392.676	264381		MMI	2.93969
14	14	221118-19		Sub 04 Fast 15 min		5.78	483.78	293021		MM	4.46662
15	15	221118-20		Sub 04 Fast 30 min		5.68	449.178	329460		MMI	3.88668
16	16	221118-21		Sub 04 Fast 45 min		5.76	388.476	329255		MMI	2.8693
17	17	221118-22		Sub 04 Fast 60 min		5.69	648.203	301952		MM	7.22239
18	18	221118-23		Sub 04 Fast 75 min		5.76	623.293	265843		MM	6.80489
19	19	221118-24		Sub 04 Fast 90 min		5.73	457.168	269513		MM	4.0206
20	20	221118-25		Sub 04 Fast 105 min		5.78	222.064	247136		MMI	0.0801946
21	21	221118-26		Sub 04 Fast 120 min		5.72	403.818	260199		MM	3.12644
22	22	221118-27		Sub 04 Fast 135 min		5.77	411.339	233735		MM	3.25249
23	23	221118-28		Sub 04 Fast 150 min		5.72	495.185	299410		MM	4.65777
24	24	221118-29		Sub 04 Fast 165 min		5.75	698.701	243293		MM	8.06875
25	25	221118-30		Sub 04 Fast 180 min		5.74	327.274	244953		MMI	1.84354
26	26	221118-31		Sub 04 Fast 195 min		5.77	506.497	254309		MM	4.84736
27	27	221118-32		Sub 04 Fast 210 min		5.74	552.555	387097		MMI	5.61931
28	28	221118-33		Sub 04 Fast 235 min		5.73	744.278	373298		MM	8.83263
29	29	221118-34		Sub 04 Fast 240 min		5.75	426.014	317886		MMI	3.49845
30	30	221118-35		Sub 04 Fed 15 min		5.66	902.96	337634		MM	11.4922
31	31	221118-36		Sub 04 Fed 30 min		5.75	1532.59	343660		MM	22.0421
32	32	221118-37		Sub 04 Fed 45 min		5.73	915.642	337406		MM	11.7047
33	33	221118-38		Sub 04 Fed 60 min		5.78	604.663	267925		MM	6.49265
34	34	221118-39		Sub 04 Fed 90 min		5.74	626.217	247978		MM	6.8539
35	35	221118-40		Sub 04 Fed 120 min		5.81	650.758	300080		MM	7.26522
36	36	221118-41		Blank		5.41	70.197	24.179		bb
37	37	221118-42		Sub 05 Fast 0 min		5.75	396.735	244115		MM	3.00772
38	38	221118-43		Sub 05 Fast 15 min		5.75	915.063	366287		MM	1.16969
39	39	221118-44		Sub 05 Fast 30 min		5.72	642.984	269664		MM	7.13492
40	40	221118-45		Sub 05 Fast 45 min		5.72	344.757	265027		MMI	2.13656
41	41	221118-46		Sub 05 Fast 60 min		5.75	605.853	374414		MM	6.5126
42	42	221118-47		Sub 05 Fast 75 min		5.78	393.814	291209		MMI	2.95877
43	43	221118-48		Sub 05 Fast 90 min		5.78	466.038	254317		MM	4.16926
44	44	221118-49		Sub 05 Fast 105 min		5.6	179.046	113201		MM
45	45	221118-50		Blank		5.6	63.267	9.734		bb
46	46	221118-51		Sub 05 Fast 120 min		5.74	660.664	302982		MM	8.94774
47	47	221118-52		Sub 05 Fast 135 min		5.69	751.146	387056		MM	7.27349
48	48	221118-53		Sub 05 Fast 150 min		5.69	651.252	401538		MM	3.40067
49	49	221118-54		Sub 05 Fast 165 min		5.7	420.18	349376		MM	1.20549
50	50	221118-55		Sub 05 Fast 180 min		5.71	289.205	114505		MM	1.4598
51	51	221118-56		Sub 05 Fast 195 min		5.84	304.378	152077		MM	3.97724
52	52	221118-57		Sub 05 Fast 210 min		5.57	454.581	297634		MM	6.39138
53	53	221118-58		Sub 05 Fast 235 min		5.7	598.621	359126		MM	7.53467
54	54	221118-59		Sub 05 Fast 240 min		5.68	666.835	430407		MM	14.7202
55	55	221118-60		Sub 05 Fed 15 min		5.69	1095.56	403320		MM	15.3867
56	56	221118-61		Sub 05 Fed 30 min		5.68	1135.33	447233		MM	5.49277
57	57	221118-62		Sub 05 Fed 45 min		5.69	545.005	198848		MM	12.5415
58	58	221118-63		Sub 05 Fed 60 min		5.68	965.565	434326		MM	8.75123
59	59	221118-64		Sub 05 Fed 90 min		5.65	739.421	323324		MM	7.61292
60	60	221118-65		Sub 05 Fed 120 min		5.76	671.504	319116		MM
61	61	221118-66		Blank		5.62	23.59	41.262		bb	2.52629
62	62	221118-67		Sub 01 Fed 15 min		5.63	368.01	297714		MM	8.93936
63	63	221118-68		Sub 01 Fed 30 min		5.73	750.646	312850		MM	7.90504
64	64	221118-69		Sub 01 Fed 45 min		5.73	688.933	248242		MM	9.77902
65	65	221118-70		Sub 01 Fed 60 min		5.81	800.744	337839		MM	0.57246
66	66	221118-71		Sub 01 Fed 90 min		5.75	251.435	24.054		bb	1.01391
67	67	221118-72		Sub 01 Fed 120 min		5.71	277.774	76035		MM	6.55548
68	68	221118-73		Sub 02 Fed 15 min		5.76	608.412	279525		MM	12.6062
69	69	221118-74		Sub 02 Fed 30 min		5.73	969.427	330997		MM	14.2071
70	70	221118-75		Sub 02 Fed 45 min		5.72	1064.94	315566		MM	8.65573
71	71	221118-76		Sub 02 Fed 60 min		5.7	733.723	279006		MM	7.06184
72	72	221118-77		Sub 02 Fed 90 min		5.73	638.624	309185		MM	12.6303
73	73	221118-78		Sub 02 Fed 120 min		5.75	970.867	348025		MM	5.39849
74	74	221118-79		Sub 03 Fed 15 min		5.66	539.38	286124		MM	6.88382
75	75	221118-80		Sub 03 Fed 30 min		5.74	628.002	309743		MM
76	76	221118-81		Blank		5.57	10.134	9.312		bb
77	77	221118-82		CCK 30 QC 1		5.69	21529.8	379170		MM	35.7161
78	78	221118-83		CCK 30 QC 2		5.69	22121	364126		MM	36.7069
79	79	221118-84		CCK 30 QC 3		5.68	22934.7	369533		MM	38.0705
80	80	221118-85		CCK 75 QC 1		5.68	35983	277033		MM	59.9374
81	81	221118-86		CCK 75 QC 2		5.68	35085.1	256909		MM	58.4327
82	82	221118-87		CCK 75 QC 3		5.69	34953.5	271970		MM	58.2121
83	83	221118-88		Blank		5.64	28.432	5.868		bb
84	84	221118-89		Zero		5.28	1533.63	339724		bb
85	85	221118-90		STD 2	2	5.69	226.246	238717		MM	2.43162
86	86	221118-91		STD 5	5	5.6	142.218	266313		MM	1.61
87	87	221118-92		STD 7.5	7.5	5.62	248.814	224662		MM	8.55163
88	88	221118-93		STD 10	10	5.55	238.275	237975		MM	5.69365
89	89	221118-94		STD 25	25	5.68	268.668	196541		MM	13.9357
90	90	221118-95		STD 50	50	5.63	387.689	217737		MM	46.2119
91	91	221118-96		STD 100	100	5.65	620.987	226415		MM	109.478
92	92	221118-97		STD 200	200	5.7	933.869	208038		MM	194.325

## Sheet: Samples 6-9 21-44 plasma quant
Quantify Compound Summary Report
Printed Thu Jan 19 15:52:42 2023
Compound 1: CCK21-44
	#	Name	Type	Sample Text	Std. Conc	RT	Area	IS Area	Response	Primary Flags	Conc
1	1	230116-48		Blank				158.484
2	2	230116-49		Zero		5.76	107.549	2.69898e+06		db
3	3	230116-50		5	5	5.7	345.774	2955682		MM
4	4	230116-51		7.5	7.5	5.7	499.752	2.94737e+06		MM
5	5	230116-52		10	10	5.73	829.969	3.08778e+06		db	8.7
6	6	230116-53		25	25	5.73	1016.39	2.52289e+06		dd	15.5752
7	7	230116-54		50	50	5.7	1905.05	2.54594e+06		MM	57.3738
8	8	230116-55		100	100	5.75	2888.58	2.69282e+06		MM	96.7493
9	9	230116-56		200	200	5.74	4541.13	2.38184e+06		MM	197.793
10	10	230116-57		Blank		5.77	58.256	630.274		bb
11	11	230116-58		Blank		5.72	59.208			bb
12	12	230116-59		Sub 01 240 min fast		5.65	884.043	2.87984e+06		db	3.94426
13	13	230116-60		Sub 02 240 min fast		5.68	730.427	3.29704e+06		MM
14	14	230116-61		Sub 03 240 min fast		5.73	816.399	3.24261e+06		MM	2.7
15	15	230116-62		Blank				77.939
16	16	230116-63		Blank		5.73	46.009	706.212		bb
17	17	230116-64		QC 3		5.67	707.287	3.29913e+06		MM	2.4
18	18	230116-65		QC 3		5.73	613.319	3134760		MM	1.5
19	19	230116-66		QC 15		5.75	919.333	2.99965e+06		db	8.5
20	20	230116-67		QC 15		5.73	1048.87	2975522		MM	14
21	21	230116-68		QC 150		5.74	5388.21	3.49645e+06		MM	153.45
22	22	230116-69		QC 150		5.76	3765.74	2.84465e+06		MM	127.159
23	23	230116-70		Blank				965.53
24	24	230116-71		Sub 06 240 min fast		5.67	1014.81	3833040		MM	1.2
25	25	230116-72		Sub 06 15 min fed		5.73	1037.97	2962562		MM	9.15394
26	26	230116-73		Sub 06 30 min fed		5.58	1443.62	3.06046e+06		MM	23.9349
27	27	230116-74		Sub 06 45 min fed		5.63	881.697	3.14133e+06		MM	0.79422
28	28	230116-75		Sub 06 60 min fed		5.65	961.419	2.73817e+06		MM	9.2751
29	29	230116-76		Sub 06 90 min fed		5.67	806.537	3.2933e+06		db	3.6
30	30	230116-77		Sub 06 120 min fed		5.69	680.637	3.03063e+06		MM	0
31	31	230116-78		Blank		5.49	32.3	2797.21		bb
32	32	230116-79		Sub 07 240 min fast		5.65	993.58	3.33084e+06		MM	2.85386
33	33	230116-80		Sub 07 15 min fed		5.71	1247.41	3.09949e+06		MM	15.454
34	34	230116-81		Sub 07 30 min fed		5.65	973.825	3.14046e+06		MM	4.30773
35	35	230116-82		Sub 07 45 min fed		5.66	911.29	3.13486e+06		MM	2.00577
36	36	230116-83		Sub 07 60 min fed		5.73	1052.16	2.96412e+06		db	9.75972
37	37	230116-84		Sub 07 90 min fed		5.7	674.658	2.69935e+06		MM	3
38	38	230116-85		Sub 07 120 min fed		5.75	680.071	2.8462e+06		MM
39	39	230116-86		Blank		5.53	23.482	159.762		bb
40	40	230116-87		Sub 08 240 min fast		5.7	456.307	3.33465e+06		MM	3.70195
41	41	230116-88		Sub 08 15 min fed		5.63	997.692	3542031		MM	6.0039
42	42	230116-89		Sub 08 30 min fed		5.73	1015.65	2.8628e+06		MM	9.3
43	43	230116-90		Sub 08 45 min fed		5.68	1148.63	2.76628e+06		MM	10
44	44	230116-91		Sub 08 60 min fed		5.73	877.82	2.85018e+06		MM	4
45	45	230116-92		Sub 08 90 min fed		5.63	707.131	2796522		MM
46	46	230116-93		Sub 08 120 min fed		5.71	648.483	2.61093e+06		MM
47	47	230116-94		Blank		5.73	57.75	532.134		bb
48	48	230116-95		Sub 09 240 min fast		5.67	753.088	2859992		MM
49	49	230116-96		Sub 09 15 min fed		5.69	1371.09	3.02608e+06		MM	21.633
50	50	230116-97		Sub 09 30 min fed		5.7	1276.42	2.63628e+06		MM	25.3888
51	51	230116-98		Sub 09 45 min fed		5.68	807.212	2482912		MM	6.12506
52	52	230116-99		Sub 09 60 min fed		5.65	798.164	2.51315e+06		MM	5.27697
53	53	230116-100		Sub 09 90 min fed		5.67	1026.97	2.67294e+06		MM	13.2732
54	54	230116-101		Sub 09 120 min fed		5.63	1415.49	3.28138e+06		MM	18.9675
55	55	230116-102		Blank		5.72	47.965	122.502		bb
56	56	230116-103		Zero		5.66	1107.54	3.23476e+06		MM
57	57	230116-104		5	5	5.65	956.474	2.9822e+06		MM	5.64044
58	58	230116-105		7.5	7.5	5.61	908.202	2723913		MM	7.0943
59	59	230116-106		10	10	5.68	823.067	2.64377e+06		MM	4.42888
60	60	230116-107		25	25	5.7	1251.84	2.28518e+06		MM	33.1427
61	61	230116-108		50	50	5.71	1366.88	2.26367e+06		MM	39.9274
62	62	230116-109		100	100	5.74	3014.21	2405007		MM	118.557
63	63	230116-110		200	200	5.75	3677.29	2.02745e+06		MM	186.525
